# Supplementary material for: Flavonoids from Ficus pandurate var. angustifolia W.C. Cheng Restore Cognitive Impairment and Regulate the Gut Microbiota in Sleep-Deprived Mice
Source: Foods. 2025 Aug 20;14(16):2888. doi: 10.3390/foods14162888 (PMC12385838; doi:10.3390/foods14162888)
Supplement: Supplementary file 1 [file foods-14-02888-s001.zip]

Archive with 1 entries (1 files):
- foods-3795098-supplementary.pdf
